# Supplementary material for: Transcriptomic Analysis of Fumarate Compounds Identifies Unique Effects of Isosorbide Di-(Methyl Fumarate) on NRF2, NF-kappaB and IRF1 Pathway Genes
Source: Pharmaceuticals (Basel). 2022 Apr 11;15(4):461. doi: 10.3390/ph15040461 (PMC9026097; doi:10.3390/ph15040461)
Supplement: Supplementary file 1 [file pharmaceuticals-15-00461-s001.zip]

Archive with 1 entries (1 files):
- pharmaceuticals-1637159-supplementary.pdf
